# Supplementary material for: In Vitro Leishmanicidal Activity of Copaiba Oil and Kojic Acid Combination on the Protozoan Leishmania (Leishmania) amazonensis and Host Cell
Source: Microorganisms. 2023 Dec 5;11(12):2925. doi: 10.3390/microorganisms11122925 (PMC10745933; doi:10.3390/microorganisms11122925)
Supplement: Supplementary file 1 [file microorganisms-11-02925-s001.zip]

Archive with 1 entries (1 files):
- microorganisms-2592678-supplementary.pdf
